# Supplementary material for: Burden of Soil-Transmitted Helminth Infections in China: Historical Trends (1990–2021) and Future Projections (2035)
Source: Pathogens. 2025 Nov 2;14(11):1114. doi: 10.3390/pathogens14111114 (PMC12655046; doi:10.3390/pathogens14111114)
Supplement: Supplementary file 1 [file pathogens-14-01114-s001.zip]

Archive with 1 entries (1 files):
- pathogens-3941073-supplementary.pdf
